# Supplementary material for: Impact of Disease-Specific Fears on Pulmonary Rehabilitation Trajectories in Patients with COPD
Source: J Clin Med. 2019 Sep 13;8(9):1460. doi: 10.3390/jcm8091460 (PMC6780973; doi:10.3390/jcm8091460)
Supplement: Supplementary file 1 [file jcm-08-01460-s001.zip]

Archive with 1 entries (1 files):
- jcm-590543-supplementary.xlsx
