# Supplementary material for: Impact of Disease-Specific Fears on Pulmonary Rehabilitation Trajectories in Patients with COPD
Source: J Clin Med. 2019 Sep 13;8(9):1460. doi: 10.3390/jcm8091460 (PMC6780973; doi:10.3390/jcm8091460)
Supplement: Supplementary file 1 [file jcm-08-01460-s001.zip › jcm-590543-supplementary.xlsx]

## Sheet: Table S2 correlations BL MEAN
Table S2: Correlations between disease specific fears at baseline with within-individual means and SD
Variable	Mean	Std Dev	Correlations with
			BL_FD	FD Mean	FD Std Dev	BL_FPA	FPA Mean	FPA Std Dev	BL_FPR	FPR Mean	FPR Std Dev	BL_FSE	FSE Mean	FSE Std Dev	BL_SRW	SRW Mean	SRW Std Dev	BL_PHQ	PHQ Mean	PHQ Std Dev
BL_FD	9.86373	5.50323	1	0.897767	0.655283	0.466546	0.429997	0.171053	0.629418	0.543968	0.215762	0.563579	0.508065	0.266883	0.420741	0.423163	0.213567	0.363581	0.361631	0.249519
FD Mean	7.75138	3.98973	0.897767	1	0.470828	0.469073	0.568203	0.0259371	0.648501	0.705337	0.0838482	0.59781	0.656339	0.207472	0.408517	0.495877	0.214778	0.342376	0.469632	0.300475
FD Std Dev	3.05285	1.63663	0.655283	0.470828	1	0.423135	0.27177	0.431039	0.424733	0.233724	0.558245	0.338826	0.210515	0.402989	0.287543	0.218474	0.196068	0.247873	0.151388	0.341254
BL_FPA	10.4041	5.15286	0.466546	0.469073	0.423135	1	0.877562	0.405009	0.517798	0.45633	0.256564	0.563367	0.545355	0.210375	0.32432	0.368104	0.111922	0.355992	0.406343	0.385973
FPA Mean	8.7895	4.38704	0.429997	0.568203	0.27177	0.877562	1	0.106688	0.533555	0.597595	0.115025	0.604907	0.696967	0.163479	0.382097	0.508645	0.132359	0.346401	0.524396	0.366334
FPA Std Dev	2.83034	1.79635	0.171053	0.0259371	0.431039	0.405009	0.106688	1	0.0584171	-0.0859001	0.401531	0.0653777	-0.048243	0.442099	0.0284551	-0.0506006	0.107462	0.0906476	-0.0830089	0.240372
BL_FPR	10.9027	5.85726	0.629418	0.648501	0.424733	0.517798	0.533555	0.0584171	1	0.886264	0.28953	0.643627	0.628664	0.22341	0.266829	0.31702	0.211181	0.443152	0.486419	0.326528
FPR Mean	9.68813	5.29781	0.543968	0.705337	0.233724	0.45633	0.597595	-0.0859001	0.886264	1	0.0439132	0.638972	0.758519	0.137549	0.301601	0.413837	0.184003	0.441688	0.610989	0.350306
FPR Std Dev	2.93847	1.98718	0.215762	0.0838482	0.558245	0.256564	0.115025	0.401531	0.28953	0.0439132	1	0.106107	-0.0271392	0.564971	0.0915154	0.0351396	0.235695	0.0127795	-0.100045	0.166546
BL_FSE	10.7384	6.4971	0.563579	0.59781	0.338826	0.563367	0.604907	0.0653777	0.643627	0.638972	0.106107	1	0.888048	0.270748	0.345106	0.392052	0.0831853	0.523574	0.550423	0.36076
FSE Mean	9.95086	6.02849	0.508065	0.656339	0.210515	0.545355	0.696967	-0.048243	0.628664	0.758519	-0.0271392	0.888048	1	0.182319	0.371721	0.48292	0.08188	0.503347	0.65492	0.344334
FSE Std Dev	3.14814	2.20051	0.266883	0.207472	0.402989	0.210375	0.163479	0.442099	0.22341	0.137549	0.564971	0.270748	0.182319	1	0.101553	0.10235	0.318988	0.0974343	0.0655216	0.320384
BL_SRW	2.50685	2.09514	0.420741	0.408517	0.287543	0.32432	0.382097	0.0284551	0.266829	0.301601	0.0915154	0.345106	0.371721	0.101553	1	0.875321	0.516742	0.369817	0.416913	0.148512
SRW Mean	2.19178	1.69779	0.423163	0.495877	0.218474	0.368104	0.508645	-0.0506006	0.31702	0.413837	0.0351396	0.392052	0.48292	0.10235	0.875321	1	0.416235	0.397731	0.527931	0.144961
SRW Std Dev	0.986257	0.783386	0.213567	0.214778	0.196068	0.111922	0.132359	0.107462	0.211181	0.184003	0.235695	0.0831853	0.08188	0.318988	0.516742	0.416235	1	0.157822	0.166357	0.139062
BL_PHQ	7.93478	5.35895	0.363581	0.342376	0.247873	0.355992	0.346401	0.0906476	0.443152	0.441688	0.0127795	0.523574	0.503347	0.0974343	0.369817	0.397731	0.157822	1	0.878833	0.590398
PHQ Mean	6.65411	4.20637	0.361631	0.469632	0.151388	0.406343	0.524396	-0.0830089	0.486419	0.610989	-0.100045	0.550423	0.65492	0.0655216	0.416913	0.527931	0.166357	0.878833	1	0.558562
PHQ Std Dev	2.87162	2.06347	0.249519	0.300475	0.341254	0.385973	0.366334	0.240372	0.326528	0.350306	0.166546	0.36076	0.344334	0.320384	0.148512	0.144961	0.139062	0.590398	0.558562	1
